# Supplementary material for: Impact of Pharmacist-Led Implementation of a Community Hospital-Based Outpatient Parenteral Antimicrobial Therapy on Clinical Outcomes in Thailand
Source: Antibiotics (Basel). 2022 Jun 2;11(6):760. doi: 10.3390/antibiotics11060760 (PMC9220076; doi:10.3390/antibiotics11060760)
Supplement: Supplementary file 1 [file antibiotics-11-00760-s001.zip]

Archive with 1 entries (1 files):
- antibiotics-1620714-supplementary.pdf
